# Supplementary material for: Elevated Expression of Toxin TisB Protects Persister Cells against Ciprofloxacin but Enhances Susceptibility to Mitomycin C
Source: Microorganisms. 2021 Apr 27;9(5):943. doi: 10.3390/microorganisms9050943 (PMC8145889; doi:10.3390/microorganisms9050943)
Supplement: Supplementary file 1 [file microorganisms-09-00943-s001.zip]

Archive with 1 entries (1 files):
- microorganisms-1194436-SI.pdf
